# Supplementary material for: One-year infection control rates of a DAIR (debridement, antibiotics and implant retention) procedure after primary and prosthetic-joint-infection-related revision arthroplasty – a retrospective cohort study
Source: J Bone Jt Infect. 2021 Jan 27;6(4):91–7. doi: 10.5194/jbji-6-91-2021 (PMC8129908; doi:10.5194/jbji-6-91-2021)
Supplement: The supplement related to this article is available online at: https://doi.org/10.5194/jbji-6-91-2021-supplement. [file jbji-6-91-supplement.zip]

Archive with 3 entries (3 files):
- Supplement file pathogens.sav
- Supplement file patient and infection characteristics.sav
- jbji-6-91-2021-supplement-title-page.pdf
